# Supplementary material for: HigA2 (Rv2021c) Is a Transcriptional Regulator with Multiple Regulatory Targets in Mycobacterium tuberculosis
Source: Microorganisms. 2024 Jun 20;12(6):1244. doi: 10.3390/microorganisms12061244 (PMC11205783; doi:10.3390/microorganisms12061244)
Supplement: Supplementary file 1 [file microorganisms-12-01244-s001.zip]

Archive with 1 entries (1 files):
- microorganisms-3051445-supplementary.pdf
